# Supplementary material for: A Cross-Sectional Survey of Musculoskeletal Injuries in South African Shotokan Karate
Source: J Funct Morphol Kinesiol. 2025 Nov 27;10(4):463. doi: 10.3390/jfmk10040463 (PMC12734262; doi:10.3390/jfmk10040463)
Supplement: Supplementary file 1 [file jfmk-10-00463-s001.zip]

Archive with 1 entries (1 files):
- jfmk-3937492-supplementary.pdf
